# Supplementary material for: Molecular profiling of colorectal pulmonary metastases and primary tumours: implications for targeted treatment
Source: Oncotarget. 2017 Apr 11;8(39):64999–5008. doi: 10.18632/oncotarget.17048 (PMC5630307; doi:10.18632/oncotarget.17048)
Supplement: Supplementary file 2 [file oncotarget-08-64999-s002.xlsx]

## Sheet: Sheet1
Patient no.	Gene	Variant	Frequency	COSMIC Mutation Id	FATHMM prediction
2	APC	c.2413C>T p.Arg805Ter	0.38	COSM19058	Pathogenic (score 0.83)
	KRAS	c.35G>A p.Gly12Asp	0.18	COSM521	Pathogenic (score 0.98)
	PIK3CA	c.1624G>A p.Glu542Lys	0.17	COSM760	Pathogenic (score 0.97)
5	FBXW7	c.1378C>T p.His460Tyr	0.21	-	-
7	ARID1A	c.1956dupG p.Met651fs	0.42	-	-
	TP53	c.482C>A p.Ala161Asp	0.47	COSM11323	Pathogenic (score 1.00)
11	APC	c.1660C>T p.Arg554Ter	0.16	COSM19040	Pathogenic (score 0.90)
	APC	c.3958delG p.Val1320fs	0.34	-	-
	APC	c.4196G>A p.Arg1399His	0.28	-	-
	FBXW7	c.916C>T p.Gln306Ter	0.33	-	-
	KRAS	c.37G>C p.Gly13Arg	0.31	COSM529	Pathogenic (score 0.98)
	TP53	c.844C>T p.Arg282Trp	0.4	COSM10704	Pathogenic (score 0.99)
19	NRAS	c.35G>A p.Gly12Asp	0.11	COSM564	Pathogenic (score 0.91)
	PIK3CA	c.1624G>A p.Glu542Lys	0.1	COSM760	Pathogenic (score 0.97)
	PTEN	c.445C>T p.Gln149Ter	0.19	COSM5164	Pathogenic (score 0.97)
	SMAD4	c.788G>A p.Gly263Glu	0.11	-	-
21	APC	c.3444_3445delTG p.Glu1151fs	0.22	-	-
	KRAS	c.35G>A p.Gly12Asp	0.21	COSM521	Pathogenic (score 0.98)
22	RET	c.341G>A p.Arg114His	0.12	COSM172398	None (score 0.66)
25	APC	c.4132C>T p.Gln1378Ter	0.47	COSM18862	Pathogenic (score 0.95)
	KRAS	c.38G>A p.Gly13Asp	0.38	COSM532	Pathogenic (score 0.98)
28	APC	c.637C>T p.Arg213Ter	0.17	COSM13134	Pathogenic (score 0.98)
	APC	c.3856G>T p.Glu1286Ter	0.17	COSM18772	Pathogenic (score 0.96)
	ATM	c.6452+1G>A	0.16	-	-
	ATM	c.9022C>T p.Arg3008Cys	0.09	COSM21642	Pathogenic (score 0.98)
	ERBB4	c.1716+1G>T	0.1	-	-
	KRAS	c.35G>A p.Gly12Asp	0.24	COSM521	Pathogenic (score 0.98)
	PIK3CA	c.1636C>A p.Gln546Lys	0.3	COSM766	Pathogenic (score 0.97)
30	APC	c.1312+5G>A	0.46	-	-
	KRAS	c.34G>T p.Gly12Cys	0.52	COSM516	Pathogenic (score 0.98)
32	APC	c.4017delT p.Gly1339fs	0.24	-	-
	APC	c.4099C>T p.Gln1367Ter	0.27	COSM13121	Pathogenic (score 0.93)
	CTNNB1	c.455C>G p.Ala152Gly	0.28	-	-
	KRAS	c.38G>A p.Gly13Asp	0.31	COSM532	Pathogenic (score 0.98)
	NOTCH3	c.2748C>A p.Tyr916Ter	0.38	-	-
	TP53	c.424_425dupCC p.Pro142fs	0.44	-	-
33	APC	c.646C>T p.Arg216Ter	0.09	COSM98420	None (score 0.67)
	FBXW7	c.1394G>A p.Arg465His	0.08	COSM22965	Pathogenic (score 0.72)
	KRAS	c.436G>A p.Ala146Thr	0.24	COSM19404	Pathogenic (score 1.00)
35	APC	c.1312+3A>C	0.55	-	-
	KRAS	c.35G>T p.Gly12Val	0.26	COSM520	Pathogenic (score 0.98)
	FBXW7	c.2065C>T p.Arg689Trp	0.25	COSM27083	Pathogenic (score 0.96)
	PTEN	c.911G>T p.Cys304Phe	0.27	-	-
	TCF7L2	c.932+1G>A	0.26	-	-
37	APC	c.2602G>T p.Glu868Ter	0.05	COSM98383	Pathogenic (score 1.00)
	KRAS	c.35G>T p.Gly12Val	0.07	COSM520	Pathogenic (score 0.98)
	PIK3CA	c.1624G>A p.Glu542Lys	0.06	COSM760	Pathogenic (score 0.97)
	TP53	c.818G>A p.Arg273His	0.05	COSM10660	Pathogenic (score 1.00)
38	APC	c.674delA p.Glu225fs	0.17	-	-
	APC	c.3340C>T p.Arg1114Ter	0.16	COSM13125	Pathogenic (score 0.87)
	BRAF	c.1742-1A>T	0.26	-	-
	CDKN2B	c.*340G>A	0.13	-	-
	TP53	c.747G>T p.Arg249Ser	0.25	COSM10817	Neutral (score 0.29)
	TP53	c.743G>A p.Arg248Gln	0.17	COSM10662	Pathogenic (score 0.98)
40	APC	c.2985C>A p.Cys995Ter	0.1	-	-
	APC	c.4335delA p.Thr1445fs	0.11	-	-
	KRAS	c.35G>T p.Gly12Val	0.21	COSM520	Pathogenic (score 0.98)
41	APC	c.637C>T p.Arg213Ter	0.14	COSM13134	Pathogenic (score 0.98)
	APC	c.4469_4470dupAT p.His1490fs	0.1	-	-
	ATM	c.7328G>A p.Arg2443Gln	0.11	c.7328G>A	Pathogenic (score 0.99)
	CTNNB1	c.1303A>G p.Lys435Glu	0.09	-	-
	TP53	c.404G>A p.Cys135Tyr	0.28	COSM10801	Pathogenic (score 1.00)
Patient no.	Gene	Variant	Frequency	COSMIC Mutation Id	FATHMM prediction
44	APC	c.694C>T p.Arg232Ter	0.22	COSM13130	Pathogenic (score 0.89)
	TP53	c.955A>T p.Lys319Ter	0.49	COSM11658	Pathogenic (score 1.00)
45	No variants
50	APC	c.694C>T p.Arg232Ter	0.21	COSM13130	Pathogenic (score 0.89)
	APC	c.4630delG p.Glu1544fs	0.21	-	-
	KRAS	c.38G>A p.Gly13Asp	0.17	COSM532	Pathogenic (score 0.98)
	TCF7L2	c.430C>T p.Gln144Ter	0.23	-	-
	TCF7L2	c.347G>A p.Gly116Asp	0.22	-	-
	TP53	c.818G>A p.Arg273His	0.24	COSM10660	Pathogenic (score 1.00)
51	APC	c.4069G>T p.Gly1357Ter	0.16	COSM18860	Pathogenic (score 0.95)
	APC	c.4142dupC p.Thr1380fs	0.13	-	-
	KRAS	c.35G>A p.Gly12Asp	0.14	COSM521	Pathogenic (score 0.98)
	TCF7L2	c.559delC p.His187fs	0.14	-	-
	TP53	c.643A>G p.Ser215Gly	0.2	COSM43951	Pathogenic (score 0.99)
52	CTNNB1	Exon 3 deletion	-	-	-
	KRAS	c.35G>T p.Gly12Val	0.11	COSM520	Pathogenic (score 0.98)
	NRAS	c.38G>A p.Gly13Asp	0.1	COSM573	Pathogenic (score 0.91)
	PIK3CA	c.1633G>A p.Glu545Lys	0.11	COSM763	Pathogenic (score 0.97)
	TP53	c.733G>A p.Gly245Ser	0.14	COSM6932	Pathogenic (score 0.99)
56	No variants
63	APC	c.3921_3925delAAAAG p.Lys1308fs	0.17	-	-
	TP53	c.524G>A p.Arg175His	0.36	COSM10648	Pathogenic (score 0.99)
